# Supplementary material for: Microneme-located VP2 in Eimeria acervulina elicits effective protective immunity against infectious bursal disease virus
Source: Infect Immun. 2024 Jan 5;92(2):e00456-23. doi: 10.1128/iai.00456-23 (PMC10863409; doi:10.1128/iai.00456-23)
Supplement: Table S1 — Primers used for plasmid construction. [file iai.00456-23-s0002.xlsx]

## Sheet: Sheet1
Table S1 Primers used for plasmids construction
Primer namer	Primer (5’→3’)
5EtMIC2-F	GATTACGCCAAGCTGCCCTTTACGTAC CTAGGATGGAAGATCGCAG
L-VP2-R	TCTGATCCTGCAGGTTTGTCATGCTGCCGCTGCCGCCGCCGC
VP2-F	ATGACAAACCTGCAGGATCAG
VP2-P2A-R1	GCTTCAGCAGGCTGAAGTTAGTAGCTCCGCTTCCTCTTCTAATAGCTCTAATA
VP2-P2A-R2	AGGTCCAGGGTTCTCCTCCACGTCTCCAGCCTGCTTCAGCAGGCTGAAGTTAG
P2A-EYFP-F	CGTGGAGGAGAACCCTGGACCTATGGTGAGCAAGGGCGAGGAG
EYFP-3A-R	CAAACGCGGCCAATCGAATTCCCGCGGCTAAAGCTTCTTGTACAGCTCG
3Actin-F	GAATTCGATTGGCCGCGTTTG
3Actin-R	GGCGAATTGAAGCTGCCCTTTACGTAAACCTACAATTACCTGTTG
3A-5EaSAG-F	GATGAGTAGTGAACAGAGGCTTGGCCAGTGGCTATGTCTCAAAG
ss-L-R1	GCTGCCGCCGCCGCCGCTGCCCCTAGGGGTACCTGCGACTGGGTCACCCGTGAC
ss-L-R2	GCTTCCAGATCCTCCTCCTCCGCTGCCGCCGCCGCCGCTGCC
L-VP2-F	GGAGGAGGAGGATCTGGAAGCATGACAAACCTGCAGGATCAG
VP2-L-R	TCCTCCTCCTCCGCTTCCTCCTCCTCCTGATCCTCTTCTAATAGCTCTAATAA
L-EaSAG-F	GAGGAAGCGGAGGAGGAGGATCTGGAAGCATCTCTCTGAATTGCTTGACC
3EaSAG-R	TACGACTCACTATAGGGCTACGTAGACTGGGCGTGAGTTTGATTA
